# Supplementary material for: Sleep EEG Derived From Behind-the-Ear Electrodes (cEEGrid) Compared to Standard Polysomnography: A Proof of Concept Study
Source: Front Hum Neurosci. 2018 Nov 26;12:452. doi: 10.3389/fnhum.2018.00452 (PMC6276915; doi:10.3389/fnhum.2018.00452)
Supplement: Supplementary file 1 [file Presentation_1.zip]

Archive with 12 entries (12 files):
- Image 1.PNG
- Image 10.PNG
- Image 11.PNG
- Image 12.PNG
- Image 2.PNG
- Image 3.PNG
- Image 4.PNG
- Image 5.PNG
- Image 6.PNG
- Image 7.PNG
- Image 8.PNG
- Image 9.PNG
